# Supplementary material for: During Water Stress, Fertility Modulated by ROS Scavengers Abundant in Arabidopsis Pistils
Source: Plants (Basel). 2023 May 31;12(11):2182. doi: 10.3390/plants12112182 (PMC10255272; doi:10.3390/plants12112182)
Supplement: Supplementary file 1 [file plants-12-02182-s001.zip]

Archive with 1 entries (1 files):
- plants-2360722-supplementary.pdf
